# Supplementary material for: ‘It opens up a whole new world for everybody’: how carers of people with dementia view the online empowered conversations communication course
Source: Aging Ment Health. 2024 Oct 9;29(3):558–66. doi: 10.1080/13607863.2024.2410258 (PMC11875430; doi:10.1080/13607863.2024.2410258)
Supplement: Supplemental Material [file CAMH_A_2410258_SM6892.zip]

Archive with 2 entries (2 files):
- Supplementary_InterviewSchedule.docx
- Supplementary_ThematicAnalysis.docx
